# Supplementary material for: Wearable Wireless Functional Near-Infrared Spectroscopy System for Cognitive Activity Monitoring
Source: Biosensors (Basel). 2025 Feb 6;15(2):92. doi: 10.3390/bios15020092 (PMC11853267; doi:10.3390/bios15020092)
Supplement: Supplementary file 1 [file biosensors-15-00092-s001.zip]

Archive with 1 entries (1 files):
- biosensors-3429346-supplementary.pdf
